# Supplementary material for: Alcohol Consumption and the Risk of Incident Atrial Fibrillation: A Meta-Analysis
Source: Diagnostics (Basel). 2022 Feb 13;12(2):479. doi: 10.3390/diagnostics12020479 (PMC8871230; doi:10.3390/diagnostics12020479)
Supplement: Supplementary file 1 [file diagnostics-12-00479-s001.zip]

Archive with 1 entries (1 files):
- diagnostics-1581397-supplementary.pdf
